# Supplementary material for: Anti-Inflammatory Constituents of Antrodia camphorata on RAW 264.7 Cells Induced by Polyinosinic-Polycytidylic Acid
Source: Molecules. 2022 Aug 20;27(16):5320. doi: 10.3390/molecules27165320 (PMC9414214; doi:10.3390/molecules27165320)
Supplement: Supplementary file 1 [file molecules-27-05320-s001.zip]

Archive with 1 entries (1 files):
- molecules-1828108-supplementary.pdf
